# Supplementary material for: New Plastitar Record for the Mediterranean Sea: Characterization of Plastics and Tar from the Salento Peninsula (Ionian Sea)
Source: Toxics. 2024 Dec 26;13(1):13. doi: 10.3390/toxics13010013 (PMC11768737; doi:10.3390/toxics13010013)
Supplement: Supplementary file 1 [file toxics-13-00013-s001.zip]

Archive with 1 entries (1 files):
- toxics-3373972-supplementary.pdf
